# Supplementary material for: Transcription Factor MAFB as a Prognostic Biomarker for the Lung Adenocarcinoma
Source: Int J Mol Sci. 2022 Sep 1;23(17):9945. doi: 10.3390/ijms23179945 (PMC9456510; doi:10.3390/ijms23179945)
Supplement: Supplementary file 1 [file ijms-23-09945-s001.zip]

Archive with 1 entries (1 files):
- ijms-1857711-supplementary.pdf
